# Supplementary material for: Fibre Bragg Grating Based Interface Pressure Sensor for Compression Therapy
Source: Sensors (Basel). 2022 Feb 24;22(5):1798. doi: 10.3390/s22051798 (PMC8915074; doi:10.3390/s22051798)
Supplement: Supplementary file 1 [file sensors-22-01798-s001.zip]

Archive with 1 entries (1 files):
- sensors-1577295-supplementary.pdf
